# Supplementary material for: Triple Combinations of AAV9-Vectors Encoding Anti-HIV bNAbs Provide Long-Term In Vivo Expression of Human IgG Effectively Neutralizing Pseudoviruses from HIV-1 Global Panel
Source: Viruses. 2024 Aug 14;16(8):1296. doi: 10.3390/v16081296 (PMC11359378; doi:10.3390/v16081296)
Supplement: Supplementary file 1 [file viruses-16-01296-s001.zip]

Archive with 1 entries (1 files):
- viruses-3128006-supplementary.pdf
